# Supplementary material for: Phage Display Selection and In Silico Characterization of Peptides as Potential GroEL Modulators
Source: Pharmaceutics. 2025 Dec 30;18(1):46. doi: 10.3390/pharmaceutics18010046 (PMC12844741; doi:10.3390/pharmaceutics18010046)
Supplement: Supplementary file 1 [file pharmaceutics-18-00046-s001.zip]

Archive with 1 entries (1 files):
- pharmaceutics-4009786-supplementary.pdf
